# Supplementary material for: Green growth as a determinant of ecological footprint: Do ICT diffusion, environmental innovation, and natural resources matter?
Source: PLoS One. 2023 Sep 13;18(9):e0287715. doi: 10.1371/journal.pone.0287715 (PMC10499238; doi:10.1371/journal.pone.0287715)
Supplement: S1 Dataset — (XLSX) [file pone.0287715.s001.xlsx]

## Sheet: G7
Country	CODE	YEAR	LNEF	LNGDP	LNGG	LNNR	LNICT	LNEIN	LNEC	LNPOP
Germany	1	1991	1.84286	10.3338	0.154516	0.135007	-1.3852	8.99	8.36704	18.1977
Germany	1	1992	1.81132	10.3452	0.337356	0.0956153	-0.831754	9.21	8.34069	18.2053
Germany	1	1993	1.76253	10.3288	0.272231	0.0751241	-0.768657	9.73	8.32426	18.2119
Germany	1	1994	1.7737	10.349	0.211388	0.060196	-0.0806234	9.09	8.31601	18.2154
Germany	1	1995	1.76078	10.3614	0.127062	0.0650548	0.608535	8.51	8.32353	18.2183
Germany	1	1996	1.74795	10.3665	0.0603286	0.0743452	1.11672	8.26	8.35386	18.2212
Germany	1	1997	1.73307	10.3828	0.0481816	0.070446	1.90376	8.59	8.34364	18.2227
Germany	1	1998	1.73915	10.4026	-0.00229942	0.0545874	2.2903	8.52	8.33742	18.2228
Germany	1	1999	1.6706	10.4207	0.000661585	0.0472685	3.03716	8.98	8.31384	18.2235
Germany	1	2000	1.69688	10.448	0.0633626	0.0963786	3.40838	9.44	8.31729	18.2248
Germany	1	2001	1.68404	10.463	0.0283626	0.130399	3.45477	9.59	8.34517	18.2265
Germany	1	2002	1.64823	10.4594	0.0332386	0.105451	3.88814	9.58	8.32079	18.2282
Germany	1	2003	1.6627	10.4518	0.0112946	0.0983025	4.02356	9.07	8.31496	18.2287
Germany	1	2004	1.66908	10.4637	-0.0321004	0.140121	4.17022	9.22	8.32225	18.2285
Germany	1	2005	1.64084	10.4715	0.0396186	0.143334	4.22989	9.55	8.31544	18.2279
Germany	1	2006	1.69438	10.5101	0.101625	0.16641	4.27889	10.81	8.34395	18.2268
Germany	1	2007	1.68368	10.5408	0.188365	0.171367	4.31962	11.43	8.2905	18.2255
Germany	1	2008	1.68757	10.5522	-0.0219174	0.299708	4.35671	13.35	8.30322	18.2236
Germany	1	2009	1.60757	10.4961	-0.0316764	0.159864	4.36945	14.47	8.24025	18.221
Germany	1	2010	1.68112	10.5386	0.00760458	0.197303	4.40672	15.25	8.29332	18.2195
Germany	1	2011	1.65582	10.5957	-0.0249844	0.228194	4.39778	15.47	8.26096	18.201
Germany	1	2012	1.61865	10.598	-0.109391	0.165075	4.41098	15.11	8.2628	18.2028
Germany	1	2013	1.62348	10.5996	-0.100338	0.122617	4.43284	14.11	8.27882	18.2056
Germany	1	2014	1.60094	10.6173	-0.1571	0.0991408	4.45655	14.16	8.23734	18.2097
Germany	1	2015	1.58205	10.6234	-0.170295	0.0755118	4.47266	13.68	8.24736	18.2184
Germany	1	2016	1.56072	10.6373	-0.212535	0.0654101	4.43278	13.5533	8.24166	18.22
Germany	1	2017	1.54001	10.6492	-0.247514	0.0685163	4.4355	13.3383	8.23639	18.2242
Frnace	2	1991	1.74946	10.263	-0.213103	0.0823733	-1.9653	6.2	8.30477	17.8856
France	2	1992	1.71014	10.2739	-0.0462104	0.0770701	-1.27637	6.51	8.28248	17.8905
Frnace	2	1993	1.6153	10.2632	0.0675226	0.0724765	-0.526583	6.62	8.29453	17.8949
France	2	1994	1.67429	10.2828	0.130775	0.0701817	-0.105508	6.36	8.25221	17.8986
Frnace	2	1995	1.66619	10.3	0.105192	0.0685274	0.493444	5.64	8.28938	17.9022
France	2	1996	1.67401	10.3105	0.0511196	0.0708628	0.949352	6.43	8.34092	17.9057
Frnace	2	1997	1.65812	10.3301	0.156833	0.0613447	1.4481	6.24	8.30628	17.9093
France	2	1998	1.72103	10.3617	0.167257	0.0454946	1.84368	5.9	8.33126	17.913
Frnace	2	1999	1.67863	10.3902	0.0584696	0.0453422	2.21105	6.07	8.32446	17.9181
France	2	2000	1.70642	10.4218	0.174505	0.0704297	2.66081	6.19	8.32736	17.9249
Frnace	2	2001	1.68709	10.4342	0.00794158	0.063543	3.27055	5.88	8.35373	17.9322
France	2	2002	1.69572	10.4382	-0.0202814	0.057776	3.40718	6.46	8.34889	17.9395
Frnace	2	2003	1.64411	10.4393	0.00861158	0.0516618	3.5874	8.04	8.35959	17.9466
France	2	2004	1.71004	10.4598	0.118129	0.0410976	3.6674	7.97	8.36677	17.954
Frnace	2	2005	1.68981	10.4688	0.0881106	0.0415999	3.75817	8.09	8.36338	17.9615
France	2	2006	1.69319	10.486	0.0260596	0.0491204	3.84738	9.08	8.34018	17.9685
Frnace	2	2007	1.71085	10.5038	0.125528	0.0519075	4.19102	10.55	8.32252	17.9746
France	2	2008	1.72091	10.5007	-0.0784344	0.0554756	4.25816	10.97	8.32132	17.9802
Frnace	2	2009	1.65432	10.4664	-0.532451	0.0516595	4.27082	12.52	8.27218	17.9854
France	2	2010	1.64849	10.4808	0.0362846	0.0562433	4.34744	13	8.29825	17.9903
Frnace	2	2011	1.61869	10.4977	0.0757026	0.0552809	4.3544	13.73	8.25507	17.9952
France	2	2012	1.59968	10.496	-0.184599	0.0503422	4.39987	14.56	8.25236	18
Frnace	2	2013	1.5689	10.4966	-0.0863254	0.0481577	4.40574	13.92	8.25154	18.0051
France	2	2014	1.55014	10.5013	0.0590526	0.0489204	4.42784	13.54	8.20497	18.0099
Frnace	2	2015	1.53947	10.5088	0.153507	0.0410497	4.35679	13.2	8.21393	18.0134
Frnace	2	2016	1.52341	10.5145	0.28191	0.0414549	4.37286	12.8333	8.18875	18.0188
France	2	2017	1.50869	10.5207	0.401826	0.0364232	4.38829	12.4733	8.17238	18.0235
Japan	3	1991	1.69775	10.2924	0.0568026	0.0279092	-3.20798	6.71	8.18144	18.6355
Japan	3	1992	1.69202	10.2839	-0.0620854	0.0235609	-2.33637	7.05	8.20089	18.6392
Japan	3	1993	1.67938	10.291	-0.0144204	0.0211046	-0.913102	7.29	8.20412	18.6425
Japan	3	1994	1.71939	10.3146	-0.0695044	0.0168342	-0.223538	7.2	8.25434	18.6452
Japan	3	1995	1.7291	10.3432	0.0245156	0.0156307	0.466474	7.69	8.27766	18.6476
Japan	3	1996	1.72633	10.3506	0.0374006	0.0175216	1.47545	7.76	8.29617	18.6499
Japan	3	1997	1.71626	10.3351	0.0215866	0.0157958	2.21518	7.63	8.30429	18.6522
Japan	3	1998	1.6406	10.3299	-0.121649	0.0134802	2.5963	7.93	8.28289	18.655
Japan	3	1999	1.65276	10.3555	-0.0411644	0.0108852	3.06298	8.49	8.29685	18.6568
Japan	3	2000	1.66485	10.357	0.0268306	0.0113283	3.40089	8.57	8.31479	18.6585
Japan	3	2001	1.64477	10.3551	-0.0165644	0.0108864	3.65149	9.09	8.29611	18.6609
Japan	3	2002	1.64094	10.3682	-0.0175054	0.0111862	3.84148	8.7	8.29204	18.6632
Japan	3	2003	1.63931	10.3895	0.0145996	0.0118721	3.88023	9.31	8.28228	18.6653
Japan	3	2004	1.61768	10.4072	0.0610066	0.011537	4.13347	9.04	8.31341	18.6657
Japan	3	2005	1.62453	10.4202	-0.00947942	0.0151368	4.20351	9.23	8.30967	18.6658
Japan	3	2006	1.60784	10.4338	0.000875585	0.0184184	4.22953	9.53	8.30743	18.6664
Japan	3	2007	1.60785	10.421	0.0274446	0.0218045	4.30811	9.93	8.29721	18.6675
Japan	3	2008	1.57692	10.3625	-0.0664024	0.0244769	4.32281	9.8	8.25802	18.668
Japan	3	2009	1.49865	10.4025	-0.260718	0.0198215	4.35671	11.3	8.21026	18.6679
Japan	3	2010	1.55196	10.4046	0.165032	0.0192868	4.3594	12.62	8.267	18.6681
Japan	3	2011	1.56208	10.4199	-0.0944124	0.0212322	4.37013	13.54	8.19169	18.6662
Japan	3	2012	1.56159	10.4411	-0.0147034	0.020154	4.37571	13.13	8.17114	18.6646
Japan	3	2013	1.56406	10.4454	-0.18526	0.0231269	4.47983	12.73	8.17966	18.6632
Japan	3	2014	1.54573	10.462	-0.309417	0.0260139	4.48984	12.53	8.15213	18.6619
Japan	3	2015	1.4901	10.4702	-0.451203	0.0282114	4.5115	12.36	8.13989	18.6608
Japan	3	2016	1.45934	10.4682	-0.581237	0.0270824	4.53456	12.17	8.13012	18.6593
Japan	3	2017	1.42236	10.4751	-0.714208	0.0375518	4.51881	11.985	8.11786	18.6579
Italy	4	1991	1.67967	10.2358	1.07374	0.0515985	-3.3506	5.31	7.88068	17.8486
Italy	4	1992	1.65397	10.2434	1.33458	0.0442771	-2.6585	4.8	7.87373	17.8498
Italy	4	1993	1.59531	10.2342	-0.647463	0.060012	-2.09995	5.85	7.86787	17.8505
Italy	4	1994	1.63293	10.2553	2.15421	0.0546659	-1.64867	5.6	7.85495	17.8509
Italy	4	1995	1.64703	10.2837	2.20397	0.057126	-0.645476	4.99	7.93715	17.8511
Italy	4	1996	1.60624	10.2961	1.177	0.0657635	0.0230228	4.8	7.936	17.8514
Italy	4	1997	1.65488	10.3137	1.56881	0.0646246	0.822744	4.94	7.94959	17.8515
Italy	4	1998	1.68709	10.3313	1.42955	0.0264287	1.517	5.28	7.97692	17.8516
Italy	4	1999	1.69886	10.3473	1.38433	0.0381005	2.66573	4.82	7.99204	17.852
Italy	4	2000	1.71742	10.384	3.59021	0.0975259	3.1403	5.55	8.01042	17.8528
Italy	4	2001	1.69625	10.4028	2.23573	0.106121	3.30403	6.42	8.01322	17.8536
Italy	4	2002	1.70305	10.4038	0.742491	0.0941241	3.33363	5.89	8.01871	17.8543
Italy	4	2003	1.73203	10.4007	0.357495	0.0854819	3.36867	7.6	8.06102	17.855
Italy	4	2004	1.75355	10.4084	2.27393	0.0797856	3.50375	7.03	8.06147	17.8556
Italy	4	2005	1.75048	10.4116	1.21178	0.105921	3.55535	6.96	8.07548	17.8558
Italy	4	2006	1.75869	10.4264	2.85858	0.129016	3.63732	7.6	8.06331	17.8558
Italy	4	2007	1.74577	10.4361	1.96465	0.122512	3.70844	8.97	8.05502	17.8561
Italy	4	2008	1.68003	10.4198	-0.161276	0.147575	3.79616	10.33	8.03514	17.8566
Italy	4	2009	1.60292	10.361	-4.23865	0.0951202	3.88834	11.73	7.96204	17.8569
Italy	4	2010	1.66221	10.3749	2.06457	0.120885	3.98304	11.1	7.98296	17.8571
Italy	4	2011	1.62714	10.3802	1.56675	0.167118	3.99618	11.21	7.94747	17.8575
Italy	4	2012	1.5102	10.3473	-0.765075	0.182343	4.02231	11.93	7.90444	17.8581
Italy	4	2013	1.4686	10.3171	-1.72808	0.163564	4.06833	10.6	7.85534	17.8596
Italy	4	2014	1.46122	10.3079	0.0373564	0.142323	4.01887	10.31	7.78924	17.864
Italy	4	2015	1.47625	10.3166	0.256508	0.0818365	4.06288	10.43	7.81672	17.8705
Italy	4	2016	1.4648	10.3311	0.475659	0.0489409	4.11618	10.36	7.75549	17.8754
Italy	4	2017	1.48406	10.3492	0.694811	0.068197	4.14436	10.55	7.7185	17.8784
CANADA	5	1991	2.10705	10.1137	-0.156403	2.21551	-0.561442	9.3	8.92497	17.1491
CANADA	5	1992	2.1003	10.1534	-0.0344294	2.42924	-0.0877596	8.71	8.93613	17.1609
CANADA	5	1993	2.12019	10.2348	0.0269026	2.64472	0.169369	8.23	8.9581	17.1719
CANADA	5	1994	2.08686	10.2836	0.0799856	2.4505	0.866552	9.57	8.98184	17.1828
CANADA	5	1995	2.12404	10.3365	0.0106726	2.45332	1.42636	9.69	8.98468	17.1932
CANADA	5	1996	2.16367	10.3426	-0.0726854	3.10157	1.91106	7.78	8.99386	17.2036
CANADA	5	1997	2.15052	10.3489	0.0853026	2.43243	2.71286	7.78	8.9942	17.2136
CANADA	5	1998	2.14037	10.3682	0.0631946	1.48384	3.21476	7.09	8.98073	17.2219
CANADA	5	1999	2.19823	10.399	0.0857086	2.1639	3.58868	8.7	9.00055	17.23
CANADA	5	2000	2.21184	10.4377	0.103136	3.92709	3.93769	7.86	9.01979	17.2393
CANADA	5	2001	2.14027	10.4408	-0.0265654	3.26073	4.09767	7.72	8.99422	17.2502
CANADA	5	2002	2.13315	10.4636	0.0228716	2.36592	4.12055	8.52	8.98643	17.261
CANADA	5	2003	2.20997	10.4919	-0.0418184	2.94239	4.162	9.54	9.02898	17.2701
CANADA	5	2004	2.23654	10.521	-0.00171242	4.06932	4.18899	9.49	9.04258	17.2794
CANADA	5	2005	2.25631	10.5603	0.0570116	4.41167	4.27193	9.65	9.03861	17.2888
CANADA	5	2006	2.18196	10.591	0.000758585	3.85563	4.28221	9.77	9.01675	17.2989
CANADA	5	2007	2.15907	10.6477	-0.0600784	3.65704	4.2932	10.26	9.01352	17.3086
CANADA	5	2008	2.14676	10.6469	-0.0685874	5.00727	4.3399	10.37	9.01126	17.3195
CANADA	5	2009	2.07937	10.6058	-0.108948	2.02494	4.38577	11.22	8.96151	17.3309
CANADA	5	2010	2.12464	10.6251	0.0288046	2.25074	4.38577	12.02	8.96041	17.342
CANADA	5	2011	2.13509	10.6463	0.00498958	2.96769	4.41884	12.63	8.97608	17.3518
CANADA	5	2012	2.11944	10.6529	-0.0248004	1.80377	4.41884	12.33	8.95331	17.3627
CANADA	5	2013	2.17412	10.6654	-0.0236254	1.91151	4.45202	11.13	8.95464	17.3732
CANADA	5	2014	2.06158	10.6836	-0.0435664	1.66084	4.46729	11.99	8.97435	17.3833
CANADA	5	2015	2.06964	10.6827	-0.0584844	0.334893	4.49981	11.37	8.94002	17.3907
CANADA	5	2016	1.9973	10.7721	-0.0767511	0.785264	4.51262	11.7367	8.94435	17.4019
CANADA	5	2017	1.94506	10.7947	-0.0941806	1.27006	4.52938	11.8567	8.93925	17.4117
UK	6	1991	1.75113	10.3426	-0.127139	0.506402	-1.74737	6.35	8.21823	17.866
UK	6	1992	1.75561	10.3439	0.0532976	0.480299	-1.34471	5.71	8.21195	17.8687
UK	6	1993	1.69634	10.3661	0.0778206	0.548326	-0.654384	5.81	8.21965	17.8711
UK	6	1994	1.72547	10.4013	0.121873	0.559625	0.035955	5.83	8.22484	17.8736
UK	6	1995	1.69341	10.4236	0.0691806	0.558047	0.639308	5.74	8.22389	17.8763
UK	6	1996	1.7303	10.4451	-0.00856442	0.759081	1.41674	5.54	8.26354	17.8788
UK	6	1997	1.68861	10.4904	0.0597206	0.556094	1.9995	4.81	8.23236	17.8814
UK	6	1998	1.6942	10.5186	0.0311176	0.159753	2.6152	5.28	8.23936	17.8843
UK	6	1999	1.68758	10.5447	0.0678156	0.443534	3.05841	5.77	8.23856	17.8877
UK	6	2000	1.73788	10.5772	0.10921	0.99753	3.28921	5.42	8.239	17.8912
UK	6	2001	1.8133	10.5938	0.0464856	0.965416	3.51098	5.58	8.23878	17.8951
UK	6	2002	1.78058	10.6106	0.0845866	0.840198	4.03389	5.72	8.21226	17.8993
UK	6	2003	1.7757	10.6358	0.132701	0.790308	4.17161	6.45	8.22459	17.904
UK	6	2004	1.80006	10.6534	0.0742726	0.746453	4.18373	6.68	8.21459	17.9097
UK	6	2005	1.80756	10.6721	0.0328936	0.853914	4.2485	7.05	8.21239	17.9165
UK	6	2006	1.81655	10.6903	0.0618896	0.957144	4.23149	8.16	8.18836	17.9239
UK	6	2007	1.81877	10.705	0.0438756	0.895681	4.31869	8.8	8.1437	17.9317
UK	6	2008	1.7702	10.6947	-0.0638954	1.30688	4.3617	10.04	8.12029	17.9395
UK	6	2009	1.75904	10.6437	-0.227836	0.876236	4.42556	11.34	8.05376	17.9471
UK	6	2010	1.6634	10.657	0.0189506	0.984287	4.44265	12.41	8.08043	17.9549
UK	6	2011	1.59495	10.6636	0.0489176	1.15065	4.44711	13.07	7.99704	17.9627
UK	6	2012	1.56635	10.6713	-0.1252	0.946143	4.47141	12.95	8.02055	17.9697
UK	6	2013	1.57186	10.6833	-0.0634204	0.763036	4.49808	12.38	8.00226	17.9764
UK	6	2014	1.53656	10.7054	-0.00347842	0.589848	4.51754	12.15	7.92924	17.9838
UK	6	2015	1.51379	10.7234	0.0509966	0.331668	4.52179	12.32	7.92462	17.9917
UK	6	2016	1.48266	10.7836	0.109116	0.281569	4.55151	12.2233	7.89228	17.9986
UK	6	2017	1.45363	10.7994	0.166325	0.425017	4.50452	12.1933	7.86369	18.0058
USA	7	1991	2.24357	10.5784	-0.0741044	0.974149	0.151169	9.57	8.94004	19.3488
USA	7	1992	2.27964	10.564	0.0883856	0.98933	0.544765	6.65	8.94604	19.3627
USA	7	1993	2.26687	10.5847	-0.00770842	0.931195	0.820517	6.91	8.95021	19.3759
USA	7	1994	2.31441	10.5987	0.0437496	0.773608	1.58161	6.47	8.95646	19.3881
USA	7	1995	2.2661	10.6259	-0.0127504	0.821487	2.22323	5.95	8.95722	19.4001
USA	7	1996	2.30111	10.6405	0.0882266	1.00515	2.79846	5.64	8.96756	19.4117
USA	7	1997	2.33868	10.6659	0.0641786	0.793946	3.07345	5.39	8.96554	19.4237
USA	7	1998	2.34462	10.6968	0.0844866	0.514295	3.4043	5.38	8.96235	19.4354
USA	7	1999	2.32279	10.7289	0.100156	0.619618	3.57931	5.46	8.97755	19.4469
USA	7	2000	2.32257	10.7639	0.0746626	1.00886	3.76304	5.69	8.99428	19.458
USA	7	2001	2.30379	10.7932	-0.0164374	0.904304	3.89347	5.96	8.96545	19.4679
USA	7	2002	2.28418	10.7932	0.0180326	0.610118	4.07389	6.64	8.96742	19.4772
USA	7	2003	2.29698	10.8012	0.0639066	0.808461	4.12224	6.51	8.96114	19.4858
USA	7	2004	2.33303	10.8209	0.0813606	1.21262	4.17066	6.97	8.97228	19.495
USA	7	2005	2.3355	10.8489	0.0567596	1.26105	4.21904	7.44	8.96782	19.5042
USA	7	2006	2.31461	10.8742	8.65846e-05	1.1159	4.23311	8.18	8.94867	19.5139
USA	7	2007	2.29664	10.8927	-0.0380764	1.04554	4.31749	9.64	8.9565	19.5234
USA	7	2008	2.23685	10.9018	-0.0662114	1.93415	4.30407	11.34	8.92107	19.5328
USA	7	2009	2.14427	10.891	-0.0885394	0.773599	4.26268	12.44	8.86174	19.5416
USA	7	2010	2.18306	10.8565	0.0378686	0.922309	4.27235	12.72	8.87646	19.5499
USA	7	2011	2.12997	10.8735	-0.0210494	1.2175	4.24462	12.24	8.85794	19.5572
USA	7	2012	2.08505	10.8816	0.00780658	0.812409	4.31348	12.46	8.83521	19.5645
USA	7	2013	2.11239	10.8965	-0.0195984	0.759413	4.2683	11.62	8.84009	19.5714
USA	7	2014	2.10695	10.9079	-0.00942242	0.633024	4.29046	11.4	8.84803	19.5788
USA	7	2015	2.08802	10.9255	-0.00870542	0.234698	4.31153	11.28	8.82527	19.5861
USA	7	2016	2.07808	10.9823	-0.00168242	0.302547	4.44904	11.0933	8.82555	19.5933
USA	7	2017	2.06589	10.9981	0.00376408	0.440484	4.46906	10.9233	8.8203	19.6005

## Sheet: E7
Country	CODE	YEAR	LNEF	LNGDP	LNGG	LNGDP	LNNR	LNICT	LNEIN	LNEC	LNPOP
BRAIL	1	1991	1.05323	8.7178	-0.0469894	8.7178	0.295611	-5.71742	0.735091	6.84805	18.8371
BRAIL	1	1992	1.04467	8.69527	-0.142742	8.69527	0.724781	-4.34695	0.916209	6.84134	18.8541
BRAIL	1	1993	1.04652	8.72669	0.136089	8.72669	0.568486	-3.66915	0.236611	6.84941	18.8708
BRAIL	1	1994	1.0728	8.76724	0.160238	8.76724	0.259435	-3.27882	0.734495	6.88447	18.8871
BRAIL	1	1995	1.11372	8.79251	0.10148	8.79251	0.12675	-2.25248	0.866131	6.90203	18.9032
BRAIL	1	1996	1.10364	8.79847	-0.0155074	8.79847	0.145633	-0.796756	0.000631681	6.93796	18.9191
BRAIL	1	1997	1.0868	8.81622	-0.0139954	8.81622	0.0333481	-0.240698	0.100078	6.97184	18.9348
BRAIL	1	1998	1.06587	8.8043	-0.140625	8.8043	-0.0522113	0.390605	0.543931	6.98026	18.95
BRAIL	1	1999	1.06719	8.79416	-0.211566	8.79416	0.540409	0.712328	0.573774	6.98786	18.9649
BRAIL	1	2000	1.08232	8.82286	0.0777056	8.82286	0.781724	1.05455	0.447528	6.97764	18.9791
BRAIL	1	2001	1.0235	8.823	-0.0756134	8.823	0.797287	1.51039	0.515948	6.98126	18.9928
BRAIL	1	2002	1.02145	8.83995	-0.0366234	8.83995	1.02884	2.21369	0.298676	6.99425	19.0059
BRAIL	1	2003	1.04638	8.83872	-0.111363	8.83872	1.02954	2.58079	0.688441	6.99798	19.0185
BRAIL	1	2004	0.987212	8.88271	0.0578416	8.88271	0.983691	2.94831	0.730291	7.04009	19.0305
BRAIL	1	2005	0.941251	8.90277	0.000105585	8.90277	1.33067	3.04561	0.751917	7.05351	19.0419
BRAIL	1	2006	0.936726	8.93072	0.0510286	8.93072	1.35879	3.33856	0.979996	7.07678	19.0528
BRAIL	1	2007	0.97067	8.97927	0.120579	8.97927	1.41404	3.43011	0.983373	7.12158	19.0632
BRAIL	1	2008	1.02051	9.01901	0.0563076	9.01901	1.55927	3.52135	0.871926	7.16586	19.0732
BRAIL	1	2009	0.968597	9.00813	-0.23538	9.00813	0.864221	3.66919	0.830977	7.12301	19.0828
BRAIL	1	2010	1.04999	9.07134	0.172591	9.07134	1.29701	3.705	0.924941	7.21414	19.0922
BRAIL	1	2011	1.09512	9.10115	0.0280436	9.10115	1.44905	3.82188	0.913569	7.22051	19.1013
BRAIL	1	2012	1.07969	9.11125	-0.0970494	9.11125	1.33831	3.8828	0.821169	7.25399	19.1103
BRAIL	1	2013	1.08783	9.13212	-0.0122104	9.13212	1.33172	3.93261	0.864958	7.28693	19.119
BRAIL	1	2014	1.08834	9.12859	-0.0682484	9.12859	1.18352	3.99914	0.885019	7.31024	19.1276
BRAIL	1	2015	1.02295	9.0841	-0.0308184	9.0841	0.869973	4.06608	0.955119	7.33276	19.1359
BRAIL	1	2016	1.00148	9.10679	-0.0557004	9.10679	0.884563	4.10878	0.984318	7.35653	19.1442
BRAIL	1	2017	0.96904	9.10518	-0.0650044	9.10518	1.05024	4.2117	1.01699	7.37975	19.1522
China	2	1991	0.4156	6.88291	0.154516	6.88291	1.7619	-7.9873	0.814297	6.60239	20.8637
China	2	1992	0.448952	7.00365	0.337356	7.00365	1.63123	-6.986	0.821169	6.62357	20.876
China	2	1993	0.496727	7.12216	0.272231	7.12216	1.44495	-6.68751	0.837487	6.66966	20.8875
China	2	1994	0.523846	7.2334	0.211388	7.2334	1.16988	-6.45236	0.774817	6.70461	20.8988
China	2	1995	0.59119	7.32648	0.127062	7.32648	1.16322	-5.30742	0.8349	6.76485	20.9096
China	2	1996	0.605814	7.41061	0.0603286	7.41061	1.09294	-4.33654	0.722336	6.7818	20.9201
China	2	1997	0.606357	7.48872	0.0481816	7.48872	0.870884	-3.42976	0.719849	6.77051	20.9303
China	2	1998	0.620518	7.55466	-0.00229942	7.55466	0.556244	-1.78058	0.691175	6.76776	20.9399
China	2	1999	0.610206	7.61982	0.000661585	7.61982	0.595086	-0.345046	0.50918	6.77824	20.9486
China	2	2000	0.632316	7.69343	0.0633626	7.69343	0.953554	0.574315	0.274907	6.80127	20.9565
China	2	2001	0.659997	7.76623	0.0283626	7.76623	0.909565	0.970646	0.708418	6.83391	20.9637
China	2	2002	0.703928	7.84694	0.0332386	7.84694	0.627902	1.52512	0.617741	6.89245	20.9704
China	2	2003	0.777724	7.93636	0.0112946	7.93636	0.669568	1.82455	0.549078	7.01968	20.9767
China	2	2004	0.876505	8.02677	-0.0321004	8.02677	1.53943	1.98787	0.64139	7.1453	20.9826
China	2	2005	0.940984	8.12879	0.0396186	8.12879	1.6176	2.1428	0.629359	7.23971	20.9885
China	2	2006	0.995804	8.24296	0.101625	8.24296	1.7056	2.35358	0.652252	7.32329	20.9941
China	2	2007	1.04026	8.37078	0.188365	8.37078	1.85261	2.77259	0.676567	7.39644	20.9993
China	2	2008	1.0712	8.45779	-0.0219174	8.45779	2.27268	3.11795	0.765205	7.42232	21.0044
China	2	2009	1.14907	8.54265	-0.0316764	8.54265	1.38283	3.36384	0.765746	7.48349	21.0094
China	2	2010	1.20262	8.63889	0.00760458	8.63889	1.8404	3.53515	0.822074	7.578	21.0142
China	2	2011	1.25245	8.72464	-0.0249844	8.72464	2.03824	3.64545	0.781582	7.64256	21.019
China	2	2012	1.26994	8.79356	-0.109391	8.79356	1.42388	3.74479	0.801042	7.67304	21.0239
China	2	2013	1.29585	8.86169	-0.100338	8.86169	1.10703	3.82428	0.764662	7.69814	21.0288
China	2	2014	1.28709	8.92702	-0.1571	8.92702	0.839145	3.86912	0.750785	7.70722	21.0339
China	2	2015	1.28463	8.98925	-0.1994	8.98925	0.167854	3.91801	0.722336	7.74981	21.039
China	2	2016	1.27797	9.04435	-0.251342	9.04435	0.0461892	3.97406	0.701452	7.77778	21.0444
China	2	2017	1.27236	9.098	-0.300873	9.098	0.287006	3.99452	0.676448	7.80499	21.05
India	3	1991	-0.259306	6.26818	9.71774	6.26818	1.09976	-9.2341	0.179775	5.87876	20.6082
India	3	1992	-0.239476	6.30152	9.51098	6.30152	1.01344	-9.10321	0.0291892	5.89462	20.6282
India	3	1993	-0.245435	6.32823	9.34696	6.32823	0.884362	-8.43021	0.506897	5.89857	20.6479
India	3	1994	-0.219722	6.37326	9.07363	6.37326	0.709107	-6.84051	0.627723	5.91681	20.6673
India	3	1995	-0.214047	6.42708	8.75226	6.42708	0.928556	-3.64089	0.556163	5.95348	20.6865
India	3	1996	-0.199648	6.48091	8.43666	6.48091	0.907044	-3.07188	0.467086	5.96468	20.7055
India	3	1997	-0.1843	6.50192	8.31507	6.50192	0.797395	-2.64835	0.691855	5.98489	20.7242
India	3	1998	-0.177829	6.54353	8.07682	6.54353	0.583628	-1.97308	0.433922	5.99021	20.7426
India	3	1999	-0.153392	6.61024	7.70212	6.61024	0.590095	-1.29746	0.41839	6.02819	20.7606
India	3	2000	-0.17665	6.63025	7.59146	6.63025	0.872378	-0.639545	0.406699	6.03378	20.7783
India	3	2001	-0.179666	6.66007	7.428	6.66007	0.86742	-0.415294	0.347732	6.03072	20.7956
India	3	2002	-0.215218	6.68051	7.31701	6.68051	0.793799	0.430402	0.532349	6.04328	20.8125
India	3	2003	-0.167665	6.73966	7.00049	6.73966	0.760552	0.522649	0.446189	6.05043	20.829
India	3	2004	-0.156127	6.79976	6.6861	6.79976	1.11263	0.681144	0.526962	6.0861	20.8452
India	3	2005	-0.135081	6.86021	6.37712	6.86021	1.26758	0.870488	0.567998	6.10873	20.8609
India	3	2006	-0.0973542	6.92228	6.0675	6.92228	1.37041	1.03158	0.646087	6.14448	20.8764
India	3	2007	-0.0357557	6.981	5.78165	6.981	1.49465	1.37372	0.658308	6.18435	20.8915
India	3	2008	-0.0316825	6.99675	5.70615	6.99675	1.96022	1.47705	0.766287	6.21772	20.9061
India	3	2009	0.00439634	7.05833	5.41576	7.05833	1.21906	1.63315	0.837916	6.3001	20.9203
India	3	2010	0.0535478	7.12638	5.10364	7.12638	1.49133	2.0149	0.877233	6.33088	20.9338
India	3	2011	0.0706053	7.16458	4.9325	7.16458	1.66899	2.30956	0.884653	6.35956	20.9466
India	3	2012	0.0885311	7.20539	4.75289	7.20539	1.38871	2.40695	0.852968	6.39552	20.959
India	3	2013	0.0917374	7.25547	4.53705	7.25547	1.28858	2.5096	0.857019	6.40654	20.9708
India	3	2014	0.135204	7.3155	4.28493	7.3155	1.02739	2.60269	0.808214	6.4561	20.9822
India	3	2015	0.124841	7.38126	4.01702	7.38126	0.567682	2.70136	0.823876	6.47624	20.9934
India	3	2016	0.150365	7.40984	3.75963	7.40984	0.547916	2.80336	0.794031	6.50322	21.0043
India	3	2017	0.166917	7.45229	3.49961	7.45229	0.674304	2.90142	0.774115	6.52949	21.0149
Indonesia	4	1991	0.17201	7.35455	4.12478	7.35455	2.01636	-7.1235	1.0191	6.32899	19.0337
Indonesia	4	1992	0.209738	7.40059	3.93988	7.40059	1.95156	-6.9871	1.05457	6.35361	19.0506
Indonesia	4	1993	0.21236	7.4471	3.75743	7.4471	1.728	-6.8762	0.827891	6.43101	19.067
Indonesia	4	1994	0.232531	7.50385	3.54063	7.50385	1.60768	-6.84973	1.10556	6.4164	19.0829
Indonesia	4	1995	0.297169	7.56741	3.30547	7.56741	1.70951	-3.64546	0.412588	6.49894	19.0984
Indonesia	4	1996	0.301194	7.62773	3.08977	7.62773	1.77587	-2.87132	0.0495724	6.51962	19.1133
Indonesia	4	1997	0.283426	7.65913	2.98036	7.65913	1.68015	-1.63522	0.901381	6.53814	19.1279
Indonesia	4	1998	0.2596	7.50423	3.53922	7.50423	2.09626	-1.36529	1.08557	6.50185	19.142
Indonesia	4	1999	0.288611	7.49815	3.5621	7.49815	1.94228	-0.810994	-0.172489	6.53433	19.156
Indonesia	4	2000	0.284583	7.53238	3.43407	7.53238	2.28699	-0.0773521	0.963293	6.60111	19.1698
Indonesia	4	2001	0.268542	7.55449	3.35263	7.55449	2.09769	0.702411	-0.0414991	6.61066	19.1835
Indonesia	4	2002	0.290568	7.58493	3.24209	7.58493	1.86805	0.758062	0.593286	6.63354	19.1971
Indonesia	4	2003	0.313647	7.61813	3.1236	7.61813	1.84909	0.870046	0.636627	6.62289	19.2105
Indonesia	4	2004	0.332838	7.6538	2.99881	7.6538	2.12425	0.955621	0.870391	6.67341	19.224
Indonesia	4	2005	0.301881	7.6958	2.8551	7.6958	2.27541	1.2815	0.632608	6.6776	19.2373
Indonesia	4	2006	0.292413	7.73605	2.72069	7.73605	2.22909	1.56126	0.939529	6.68755	19.2506
Indonesia	4	2007	0.340103	7.78433	2.56375	7.78433	2.29343	1.75549	0.858624	6.66959	19.2639
Indonesia	4	2008	0.3657	7.8295	2.42116	7.8295	2.42439	2.06907	0.380664	6.67595	19.2771
Indonesia	4	2009	0.357726	7.86146	2.32273	7.86146	1.90042	1.93442	0.700571	6.74052	19.2904
Indonesia	4	2010	0.432118	7.90846	2.18167	7.90846	1.95591	2.3906	0.907201	6.77659	19.3038
Indonesia	4	2011	0.474424	7.95485	2.04678	7.95485	2.12792	2.50797	0.724189	6.72571	19.3172
Indonesia	4	2012	0.462783	7.99988	1.91995	7.99988	1.79989	2.67553	0.763574	6.74901	19.3308
Indonesia	4	2013	0.427616	8.04056	1.80888	8.04056	1.70818	2.70404	0.980779	6.76137	19.3442
Indonesia	4	2014	0.484319	8.0763	1.71401	8.0763	1.56135	2.84141	0.807741	6.78437	19.3573
Indonesia	4	2015	0.456175	8.11124	1.62376	8.11124	1.13684	3.09389	0.966606	6.7748	19.37
Indonesia	4	2016	0.484596	8.14818	1.53043	8.14818	0.965663	3.23661	0.911128	6.77981	19.3822
Indonesia	4	2017	0.498876	8.18234	1.43787	8.18234	1.13029	3.47618	0.902129	6.78479	19.3939
RUSSIA	5	1991	1.46349	8.91355	0.22274	8.91355	1.91335	-6.04534	0.860618	8.67765	18.8154
RUSSIA	5	1992	1.92221	8.75557	0.396825	8.75557	2.12499	-5.30446	0.841327	8.58607	18.8164
RUSSIA	5	1993	1.78686	8.66543	0.518516	8.66543	2.01009	-4.30898	0.892603	8.5291	18.8158
RUSSIA	5	1994	1.61501	8.53144	0.72943	8.53144	1.88447	-2.92216	1.0059	8.3954	18.8155
RUSSIA	5	1995	1.60826	8.48934	0.803118	8.48934	1.9892	-1.90952	0.828333	8.3642	18.8153
RUSSIA	5	1996	1.5485	8.45252	0.870467	8.45252	2.20926	-1.31025	0.927794	8.35529	18.8138
RUSSIA	5	1997	1.57145	8.46807	0.841683	8.46807	2.01179	-0.748737	0.808686	8.31132	18.8122
RUSSIA	5	1998	1.46807	8.41527	0.941353	8.41527	1.48383	-0.207339	0.838345	8.28941	18.8105
RUSSIA	5	1999	1.48959	8.4804	0.819217	8.4804	2.44431	0.0188067	0.829217	8.32767	18.8074
RUSSIA	5	2000	1.53728	8.57992	0.648974	8.57992	3.09156	0.681697	0.924304	8.3486	18.8032
RUSSIA	5	2001	1.59799	8.6339	0.564911	8.6339	3.00671	1.07989	0.870391	8.36366	18.799
RUSSIA	5	2002	1.57222	8.68443	0.491508	8.68443	2.86921	1.41786	0.835333	8.36362	18.7944
RUSSIA	5	2003	1.59621	8.75943	0.391977	8.75943	2.85827	2.11612	0.841327	8.4032	18.7898
RUSSIA	5	2004	1.60686	8.83298	0.305288	8.83298	2.82001	2.55407	0.807267	8.41043	18.7858
RUSSIA	5	2005	1.61507	8.89883	0.236856	8.89883	2.87981	2.72305	0.862993	8.42088	18.782
RUSSIA	5	2006	1.66499	8.98091	0.163695	8.98091	2.94165	2.89166	0.878732	8.45284	18.7787
RUSSIA	5	2007	1.70076	9.0642	0.103235	9.0642	2.80534	3.20518	0.876857	8.45741	18.777
RUSSIA	5	2008	1.72737	9.11534	0.0729916	9.11534	2.9302	3.28952	0.933414	8.48118	18.7766
RUSSIA	5	2009	1.6347	9.03383	0.123679	9.03383	2.70858	3.3673	0.945811	8.41876	18.7769
RUSSIA	5	2010	1.67213	9.07739	0.0949335	9.07739	2.74405	3.7612	0.882447	8.48033	18.7773
RUSSIA	5	2011	1.76306	9.11871	0.0711775	9.11871	2.86764	3.89182	0.903792	8.52703	18.7781
RUSSIA	5	2012	1.71338	9.15648	0.052451	9.15648	2.74549	4.15575	0.877984	8.55005	18.7798
RUSSIA	5	2013	1.72765	9.17176	0.0456888	9.17176	2.61526	4.21907	0.881708	8.5328	18.7819
RUSSIA	5	2014	1.70527	9.16125	0.0502912	9.16125	2.55833	4.2559	0.908216	8.5057	18.7841
RUSSIA	5	2015	1.64443	9.13917	0.0606824	9.13917	2.30692	4.24991	0.751917	8.53591	18.786
RUSSIA	5	2016	1.60922	9.16302	0.0672144	9.16302	2.15287	4.29171	0.709708	8.54133	18.7877
RUSSIA	5	2017	1.56761	9.16744	0.0747111	9.16744	2.35227	4.33084	0.602657	8.54672	18.7888
Mexico	6	1991	0.932998	8.94016	2.01872	8.94016	1.28216	-5.13608	0.749648	7.29532	18.2642
Mexico	6	1992	0.935987	8.95685	1.96703	8.95685	1.18556	-4.0566	-0.0414991	7.32547	18.2823
Mexico	6	1993	0.94265	8.95843	1.95163	8.95843	0.813677	-3.56472	0.85256	7.31567	18.2999
Mexico	6	1994	1.00738	8.98953	1.79614	8.98953	0.733734	-3.1387	0.400723	7.3147	18.3171
Mexico	6	1995	0.920607	8.90798	-4.19658	8.90798	1.23148	-2.27727	0.464535	7.31982	18.3336
Mexico	6	1996	1.07513	8.95746	2.17802	8.95746	1.40447	-1.60741	0.517064	7.27076	18.3497
Mexico	6	1997	1.07544	9.00809	2.21015	9.00809	1.1258	-0.466312	0.570897	7.27651	18.3653
Mexico	6	1998	1.09274	9.04328	1.96007	9.04328	0.506169	0.235691	0.906862	7.31189	18.3804
Mexico	6	1999	1.37075	9.05568	1.92888	9.05568	0.811991	0.619197	0.840052	7.32423	18.3952
Mexico	6	2000	1.06106	9.08951	2.03339	9.08951	1.25179	1.62558	0.357892	7.33793	18.4096
Mexico	6	2001	1.20474	9.07142	1.24461	9.07142	0.920926	1.95133	0.785166	7.32425	18.4237
Mexico	6	2002	1.12054	9.05729	1.29119	9.05729	0.971761	2.47654	0.812904	7.34492	18.4374
Mexico	6	2003	1.01642	9.05802	1.54827	9.05802	1.2404	2.55723	0.773764	7.3361	18.451
Mexico	6	2004	0.88058	9.08266	1.82942	9.08266	1.47685	2.64617	0.847619	7.38022	18.4648
Mexico	6	2005	1.06375	9.09131	1.94135	9.09131	1.74598	2.84549	0.795675	7.37723	18.479
Mexico	6	2006	1.11299	9.12072	1.96389	9.12072	1.81548	2.97144	0.840903	7.42958	18.4936
Mexico	6	2007	1.1307	9.12852	1.75649	9.12852	1.72765	3.03543	0.876481	7.43755	18.5084
Mexico	6	2008	1.14327	9.12493	1.28269	9.12493	1.87033	3.07777	0.924304	7.41614	18.5234
Mexico	6	2009	1.06442	9.05586	-2.45378	9.05586	1.39638	3.27109	0.724189	7.39096	18.5381
Mexico	6	2010	1.17788	9.09139	2.1757	9.09139	1.58671	3.4356	0.987218	7.37746	18.5525
Mexico	6	2011	1.02791	9.11342	1.94782	9.11342	1.91506	3.61567	0.99151	7.33417	18.5665
Mexico	6	2012	1.08097	9.13564	2.00812	9.13564	1.85492	3.68261	0.954259	7.36965	18.58
Mexico	6	2013	0.997569	9.13594	1.62446	9.13594	1.71177	3.77184	0.787195	7.39921	18.5932
Mexico	6	2014	0.914755	9.15126	2.11295	9.15126	1.52081	3.79301	0.979996	7.38809	18.606
Mexico	6	2015	0.901405	9.17125	2.21208	9.17125	0.778542	4.05058	0.794196	7.35364	18.6184
Mexico	6	2016	0.904766	9.18518	2.30225	9.18518	0.661903	4.08666	0.878358	7.33776	18.6304
Mexico	6	2017	0.890184	9.19445	2.38497	9.19445	0.909762	4.15657	0.942538	7.33679	18.642
Turkey	7	1991	0.869444	8.57603	0.655252	8.57603	-0.889235	-5.98732	0.323012	6.8541	17.8199
Turkey	7	1992	0.87074	8.60873	0.603379	8.60873	-0.788042	-4.93251	0.416947	6.86894	17.8364
Turkey	7	1993	1.00329	8.66636	0.517174	8.66636	-1.06246	-4.77267	0.120598	6.91188	17.8525
Turkey	7	1994	0.844623	8.60261	0.612927	8.60261	-0.950031	-2.99835	0.606598	6.88396	17.8684
Turkey	7	1995	0.964988	8.66255	0.522667	8.66255	-1.03816	-2.50481	0.290899	6.95911	17.8843
Turkey	7	1996	1.0108	8.71786	0.445753	8.71786	-1.02063	-1.64649	1.11906	7.02659	17.9002
Turkey	7	1997	1.00555	8.77505	0.372653	8.77505	-1.26358	-0.747191	0.878732	7.06153	17.916
Turkey	7	1998	1.03566	8.78308	0.362916	8.78308	-1.96746	-0.358383	0.635827	7.06466	17.9318
Turkey	7	1999	0.95114	8.73441	0.423927	8.73441	-1.72001	0.829476	0.799588	7.03094	17.9473
Turkey	7	2000	1.05334	8.78626	0.359092	8.78626	-1.45283	1.32487	0.359561	7.09098	17.9625
Turkey	7	2001	0.82986	8.7121	0.453474	8.7121	-1.26543	1.64663	0.705171	6.99776	17.9774
Turkey	7	2002	0.990275	8.75985	0.39145	8.75985	-1.58759	2.43186	0.893315	7.03822	17.9921
Turkey	7	2003	1.01323	8.80149	0.341073	8.80149	-1.69691	2.51204	0.697246	7.0719	18.0065
Turkey	7	2004	1.00921	8.8811	0.254428	8.8811	-1.37049	2.67965	0.517064	7.09396	18.0204
Turkey	7	2005	1.07293	8.95397	0.18622	8.95397	-1.41694	2.73826	0.691855	7.123	18.0336
Turkey	7	2006	1.12252	9.00866	0.142015	9.00866	-1.08005	2.90362	0.719849	7.21141	18.0461
Turkey	7	2007	1.17035	9.04593	0.11531	9.04593	-0.937139	3.35446	0.490513	7.27043	18.058
Turkey	7	2008	1.12082	9.0421	0.11793	9.0421	-0.494762	3.53718	0.653776	7.24549	18.07
Turkey	7	2009	1.08997	8.97992	0.164496	8.97992	-0.96392	3.59457	0.765205	7.22339	18.0827
Turkey	7	2010	1.15749	9.04683	0.1147	9.04683	-0.628393	3.68437	0.694561	7.29619	18.0967
Turkey	7	2011	1.20798	9.13768	0.0614192	9.13768	-0.407126	3.76273	0.545999	7.3431	18.112
Turkey	7	2012	1.19461	9.16814	0.0472483	9.16814	-0.642473	3.80955	0.751352	7.3675	18.1283
Turkey	7	2013	1.16014	9.23266	0.0233616	9.23266	-0.878005	3.83406	0.619425	7.33964	18.1453
Turkey	7	2014	1.16166	9.26385	0.0148001	9.26385	-1.09799	3.93261	0.719225	7.36123	18.1623
Turkey	7	2015	1.18319	9.30622	0.00628606	9.30622	-1.53966	3.98425	0.834466	7.40936	18.179
Turkey	7	2016	1.19137	9.34545	-0.00225961	9.34545	-1.61101	4.06642	0.89895	7.40211	18.1954
Turkey	7	2017	1.2029	9.38298	-0.0107974	9.38298	-1.42511	4.16952	0.95569	7.41435	18.2114
